# Supplementary material for: Addressing the Structural Organization of Silicone Alternatives in Formulations by Molecular Dynamics Simulations and a Novel Equilibration Protocol
Source: Polymers (Basel). 2023 Feb 4;15(4):796. doi: 10.3390/polym15040796 (PMC9967600; doi:10.3390/polym15040796)
Supplement: Supplementary file 1 [file polymers-15-00796-s001.zip]

Archive with 1 entries (1 files):
- polymers-2121007-supplementary.pdf
